# Supplementary material for: Hemolysis during cardiac surgery is associated with increased intravascular nitric oxide consumption and perioperative kidney and intestinal tissue damage
Source: Front Physiol. 2014 Sep 8;5:340. doi: 10.3389/fphys.2014.00340 (PMC4157603; doi:10.3389/fphys.2014.00340)
Supplement: Supplementary file 1 [file DataSheet1.ZIP]

Archive with 2 entries (2 files):
- Supplementary Table 1.DOCX
- Supplementary Table 2.DOCX
